# Supplementary material for: NOX2 inhibition attenuates oxidative stress and eNOS uncoupling in pulmonary arteries of rats following simulated air diving
Source: PLoS One. 2026 Jul 2;21(7):e0351145. doi: 10.1371/journal.pone.0351145 (PMC13327252; doi:10.1371/journal.pone.0351145)
Supplement: S1 File — (XLSX) [file pone.0351145.s001.xlsx]

## Sheet: data
	Control	Decompression	D+GSK2795039			Index_Type	Conc_Code	Conc_Text	Group	Sample_ID	Sample_Value
NOX2	0.750015	1.27317	0.800139	WB		Ach	1	10^-9	Control	1	27.7167
	0.825363	1.14855	0.955714			Ach	1	10^-9	Control	2	26.5203
	0.666216	1.32049	0.747853			Ach	1	10^-9	Control	3	17.3729
	0.382065	0.920887	0.628137			Ach	1	10^-9	Decompression	1	20.0758
	0.320531	0.858665	0.533984			Ach	1	10^-9	Decompression	2	23.8611
	0.290274	0.886585	0.539607			Ach	1	10^-9	Decompression	3	18.2531
eNOS	0.902097	0.673819	0.789502			Ach	1	10^-9	D+GSK2795039	1	22.3917
	0.85962	0.612449	0.853386			Ach	1	10^-9	D+GSK2795039	2	26.433
	0.783561	0.602094	0.911226			Ach	1	10^-9	D+GSK2795039	3	20.9613
	0.94176	0.524832	0.858618			Ach	2	10^-8	Control	1	31.6225
	0.872647	0.439575	0.893865			Ach	2	10^-8	Control	2	27.4208
	0.672055	0.419652	0.748277			Ach	2	10^-8	Control	3	18.8367
p-eNOS	0.758594	0.574358	0.730602			Ach	2	10^-8	Decompression	1	23.2512
	0.737417	0.528259	0.744017			Ach	2	10^-8	Decompression	2	13.9977
	0.640679	0.532789	0.698386			Ach	2	10^-8	Decompression	3	18.9591
	0.547756	0.32059	0.676872			Ach	2	10^-8	D+GSK2795039	1	25.9505
	0.619476	0.313532	0.71019			Ach	2	10^-8	D+GSK2795039	2	22.7597
	0.525742	0.253933	0.523982			Ach	2	10^-8	D+GSK2795039	3	28.6058
p-eNOS/eNOS	0.840923	0.852392	0.925396			Ach	3	10^-7	Control	1	52.8804
	0.85784	0.862536	0.871841			Ach	3	10^-7	Control	2	59.5421
	0.817651	0.884893	0.766425			Ach	3	10^-7	Control	3	60.6624
	0.58163	0.610843	0.788327			Ach	3	10^-7	Decompression	1	23.424
	0.709882	0.713262	0.794516			Ach	3	10^-7	Decompression	2	20.6157
	0.78229	0.605104	0.700251			Ach	3	10^-7	Decompression	3	24.8903
eNOS dimer/monomer	0.730422	0.083699	1.19444			Ach	3	10^-7	D+GSK2795039	1	38.5203
	0.565001	0.106677	0.937353			Ach	3	10^-7	D+GSK2795039	2	37.985
	0.652955	0.097164	1.02855			Ach	3	10^-7	D+GSK2795039	3	23.9646
	0.88306	0.08781	1.39618			Ach	4	10^-6	Control	1	96.4575
	0.62116	0.09008	1.37501			Ach	4	10^-6	Control	2	74.4093
	0.64793	0.0911	1.10328			Ach	4	10^-6	Control	3	92.9532
ROS	74495	323886	119342	array		Ach	4	10^-6	Decompression	1	56.6719
	104801	373559	127023			Ach	4	10^-6	Decompression	2	38.9303
	93553	219507	143470			Ach	4	10^-6	Decompression	3	31.9338
	121458	253387	193464			Ach	4	10^-6	D+GSK2795039	1	78.2749
	92059	230222	162863			Ach	4	10^-6	D+GSK2795039	2	55.6558
	121073	237103	119085			Ach	4	10^-6	D+GSK2795039	3	69.8113
SOD	118.226	90.343	94.887			Ach	5	10^-5	Control	1	99.3265
	116.224	83.039	108.59			Ach	5	10^-5	Control	2	87.0782
	125.305	93.149	110.074			Ach	5	10^-5	Control	3	91.4153
	124.21	93.393	109.168			Ach	5	10^-5	Decompression	1	45.0091
	135.376	95.283	104.655			Ach	5	10^-5	Decompression	2	64.0766
	119.414	99.189	98.775			Ach	5	10^-5	Decompression	3	65.5953
MDA	2.4188	3.6553	1.5932			Ach	5	10^-5	D+GSK2795039	1	83.6805
	1.7674	3.3781	2.2564			Ach	5	10^-5	D+GSK2795039	2	77.462
	1.6434	2.7255	1.7103			Ach	5	10^-5	D+GSK2795039	3	80.2835
	1.1927	3.5191	2.382			Ach	6	10^-4	Control	1	90.3276
	1.72	3.3887	2.1908			Ach	6	10^-4	Control	2	98.2303
	1.5083	3.5599	1.8643			Ach	6	10^-4	Control	3	98.902
BH4	27.7552	14.6416	15.5744			Ach	6	10^-4	Decompression	1	65.2892
	25.0086	12.7119	17.2906			Ach	6	10^-4	Decompression	2	56.2492
	23.9147	13.3072	25.8899			Ach	6	10^-4	Decompression	3	62.3136
	21.4077	11.1081	19.049			Ach	6	10^-4	D+GSK2795039	1	82.0883
	31.0347	16.1081	26.8758			Ach	6	10^-4	D+GSK2795039	2	73.108
	25.9537	11.2578	17.9549			Ach	6	10^-4	D+GSK2795039	3	86.5407
Nox	13.4	7.4	11.3			SNP	1	10^-9	Control	1	22.7525
	9	4.9	17.2			SNP	1	10^-9	Control	2	21.0716
	12.7	2.3	11.5			SNP	1	10^-9	Control	3	27.2759
	10.6	2.4	11.4			SNP	1	10^-9	Decompression	1	15.6498
	9.4	7.6	11.8			SNP	1	10^-9	Decompression	2	14.8569
	10.7	4.7	7.1			SNP	1	10^-9	Decompression	3	21.1233
ET-1	30.7	70.1	29.3			SNP	1	10^-9	D+GSK2795039	1	17.1567
	21.8	64.6	43.2			SNP	1	10^-9	D+GSK2795039	2	22.5828
	26.8	53.7	48.8			SNP	1	10^-9	D+GSK2795039	3	25.4804
	29.2	43.7	56.6			SNP	2	10^-8	Control	1	22.1423
	29.3	69.1	30.7			SNP	2	10^-8	Control	2	37.6798
	43.2	57	37.1			SNP	2	10^-8	Control	3	38.2359
ICAM-1	123.161	252.154	203.869			SNP	2	10^-8	Decompression	1	28.4763
	151.233	246.537	177.137			SNP	2	10^-8	Decompression	2	21.4661
	164.534	335.309	173.227			SNP	2	10^-8	Decompression	3	16.7175
	144.522	278.676	239.451			SNP	2	10^-8	D+GSK2795039	1	20.1522
	99.6822	292.949	189.105			SNP	2	10^-8	D+GSK2795039	2	25.9805
	211.472	354.718	173.789			SNP	2	10^-8	D+GSK2795039	3	34.1473
VCAM-1	264.627	347.511	208.114			SNP	3	10^-7	Control	1	58.2043
	86.3972	414.252	171.876			SNP	3	10^-7	Control	2	61.5007
	156.546	232.501	201.518			SNP	3	10^-7	Control	3	40.8251
	218.28	342.724	226.721			SNP	3	10^-7	Decompression	1	60.5126
	264.509	218.426	311.94			SNP	3	10^-7	Decompression	2	23.4953
	147.654	324.673	221.584			SNP	3	10^-7	Decompression	3	46.342
						SNP	3	10^-7	D+GSK2795039	1	48.0645
						SNP	3	10^-7	D+GSK2795039	2	37.873
						SNP	3	10^-7	D+GSK2795039	3	30.2704
						SNP	4	10^-6	Control	1	68.327
						SNP	4	10^-6	Control	2	93.0396
						SNP	4	10^-6	Control	3	90.6034
						SNP	4	10^-6	Decompression	1	58.0372
						SNP	4	10^-6	Decompression	2	94.7651
						SNP	4	10^-6	Decompression	3	83.5677
						SNP	4	10^-6	D+GSK2795039	1	98.2169
						SNP	4	10^-6	D+GSK2795039	2	69.8474
						SNP	4	10^-6	D+GSK2795039	3	79.7058
						SNP	5	10^-5	Control	1	84.7536
						SNP	5	10^-5	Control	2	88.4609
						SNP	5	10^-5	Control	3	90.8845
						SNP	5	10^-5	Decompression	1	81.193
						SNP	5	10^-5	Decompression	2	87.0095
						SNP	5	10^-5	Decompression	3	90.9475
						SNP	5	10^-5	D+GSK2795039	1	94.5736
						SNP	5	10^-5	D+GSK2795039	2	93.4716
						SNP	5	10^-5	D+GSK2795039	3	90.2747
						SNP	6	10^-4	Control	1	96.409
						SNP	6	10^-4	Control	2	97.53
						SNP	6	10^-4	Control	3	99.821
						SNP	6	10^-4	Decompression	1	92.099
						SNP	6	10^-4	Decompression	2	93.5013
						SNP	6	10^-4	Decompression	3	95.0797
						SNP	6	10^-4	D+GSK2795039	1	95.9377
						SNP	6	10^-4	D+GSK2795039	2	91.3228
						SNP	6	10^-4	D+GSK2795039	3	93.4095
