# Supplementary material for: NOX2 inhibition attenuates oxidative stress and eNOS uncoupling in pulmonary arteries of rats following simulated air diving
Source: PLoS One. 2026 Jul 2;21(7):e0351145. doi: 10.1371/journal.pone.0351145 (PMC13327252; doi:10.1371/journal.pone.0351145)
Supplement: S3 File — (XLSX) [file pone.0351145.s003.xlsx]

## Sheet: table1
Category	Reagent / Kit / Probe	Supplier (City, Country)	Catalog No.	Notes
Inhibitor	GSK2795039	MedChemExpress , NJ, USA	HY-18950
Fluorescent probe	ROS DCFH-DA fluorescent probe	Nanjing Jiancheng Bioengineering Institute (Nanjing, China)	E004-1-1
Colorimetric kit	NO detection kit	Nanjing Jiancheng Bioengineering Institute (Nanjing, China)	A012-1
Protein assay kit	BCA protein assay kit	Nanjing Jiancheng Bioengineering Institute (Nanjing, China)	A045-4
ELISA kit	ET-1 ELISA kit	Wuhan Fine Biotech Co., Ltd. (Wuhan, China)	ER0019	standard concentration range 1.25-80pg/ml
	VCAM-1 ELISA kit	Wuhan Fine Biotech Co., Ltd. (Wuhan, China)	ER1358	standard concentration range 156-10000pg/ml
	ICAM-1 ELISA kit	Wuhan Fine Biotech Co., Ltd. (Wuhan, China)	ER0028	standard concentration range 78.125-5000 pg/ml
	Rat BH4 ELISA kit	Shanghai Coibo Biotechnology Co., Ltd. (Shanghai, China)	CB10776-Ra	standard concentration range 6.25-100ng/ml
Activity assay kit	SOD activity assay kit	Nanjing Jiancheng Bioengineering Institute (Nanjing, China)	A001-1
Colorimetric kit	MDA assay kit	Nanjing Jiancheng Bioengineering Institute (Nanjing, China)	A003-1-2
Western Blot Reagents and consumable	RIPA lysis buffer	Wuhan Servicebio Technology Co., Ltd. (Wuhan, China)	G2002
	Protease inhibitor cocktail	Wuhan Servicebio Technology Co., Ltd. (Wuhan, China)	G2006
	Phosphatase inhibitor cocktail	Wuhan Servicebio Technology Co., Ltd. (Wuhan, China)	G2007
	TBST buffer	Wuhan Servicebio Technology Co., Ltd. (Wuhan, China)	G0001-2L
	Tween-20	Wuhan Servicebio Technology Co., Ltd. (Wuhan, China)	WGT8220
	Skim milk	Wuhan Servicebio Technology Co., Ltd. (Wuhan, China)	G5002
	ECL reagent	Wuhan Servicebio Technology Co., Ltd. (Wuhan, China)	G2014
	8% Tris-glycine SDS-PAGE gels	Wuhan Servicebio Technology Co., Ltd. (Wuhan, China)	G2003
	PVDF membrane (0.45 μm)	Wuhan Servicebio Technology Co., Ltd. (Wuhan, China)	G6015-0.45
Primary Antibody	anti-NOX2	Wuhan Fine Biotech Co., Ltd. (Wuhan, China)	FNab02771	Working dilution1:1000
	anti-eNOS	Wuhan Fine Biotech Co., Ltd. (Wuhan, China)	FNab10162	Working dilution1:1000
	anti-phospho-eNOS (Ser1177)	Wuhan Fine Biotech Co., Ltd. (Wuhan, China)	FNab10931	Working dilution1:500
	anti-GAPDH	Wuhan Fine Biotech Co., Ltd. (Wuhan, China)	FNab03343	Working dilution1:5000
Secondary Antibody	HRP-conjugated goat anti-rabbit IgG	Wuhan Fine Biotech Co., Ltd. (Wuhan, China)	FNSA-0004	Working dilution1:5000
	HRP-conjugated goat anti-mouse IgG	Wuhan Fine Biotech Co., Ltd. (Wuhan, China)	FNSA-0003	Working dilution1:5000
Vascular ring drug	Phenylephrine (PE)	MedChemExpress , NJ, USA	HY-B0769
	Acetylcholine (ACh)	MedChemExpress , NJ, USA	HY-B0282
	Sodium nitroprusside (SNP)	MedChemExpress , NJ, USA	HY-B0564
